# Supplementary material for: Evaluating the CASA model for estimating carbon sequestration in sea buckthorn plantations using multi-temporal remote sensing and field data
Source: For Res (Fayettev). 2026 Apr 9;6:e011. doi: 10.48130/forres-0026-0013 (PMC13195490; doi:10.48130/forres-0026-0013)
Supplement: Supplementary file 1 — Supplementary data to this article can be found online. [file FR-2026-6-0013-S1.zip]

Archive with 5 entries (5 files):
- 10.48130_forres-0026-0013-Suppl-TableS2.pdf
- 10.48130_forres-0026-0013-Suppl-TableS3.pdf
- 10.48130_forres-0026-0013-Suppl-TableS4.pdf
- 10.48130_forres-0026-0013-Suppl-TableS5.pdf
- 10.48130_forres-0026-0013-Suppl-TableS1.pdf
